# Supplementary material for: Identification and characterization of ncRNA-associated ceRNA networks in Arabidopsis leaf development
Source: BMC Genomics. 2018 Aug 13;19:607. doi: 10.1186/s12864-018-4993-2 (PMC6090674; doi:10.1186/s12864-018-4993-2)
Supplement: Supplementary file 1 — Table S1. Functional enrichment analysis of ecircRNA parent genes. (XLSX 12 kb) [file 12864_2018_4993_MOESM1_ESM.xlsx]

## Sheet: Sheet1
Table S1. Functional enrichment analysis of ecircRNA parent genes (top 100 expressed ecircRNAs).
GO_acc	Term	Pvalue	FDR
GO:0006091	generation of precursor metabolites and energy	4.2e-17	2.9e-14
GO:0015979	photosynthesis	7.4e-15	2.5e-12
GO:0019684	photosynthesis, light reaction	2.3e-13	5.1e-11
GO:0006354	RNA elongation	9.7e-08	1.7e-05
GO:0006873	cellular ion homeostasis	6.3e-07	5.6e-05
GO:0030003	cellular cation homeostasis	4.2e-07	5.6e-05
GO:0055082	cellular chemical homeostasis	6.5e-07	5.6e-05
GO:0010207	photosystem II assembly	4.9e-07	5.6e-05
GO:0070838	divalent metal ion transport	8.6e-07	6.5e-05
GO:0019725	cellular homeostasis	1.1e-06	7.3e-05
GO:0019344	cysteine biosynthetic process	1.3e-06	8e-05
GO:0006534	cysteine metabolic process	1.4e-06	8e-05
GO:0055080	cation homeostasis	1.6e-06	8.2e-05
GO:0009070	serine family amino acid biosynthetic process	1.8e-06	8.7e-05
GO:0050801	ion homeostasis	2.8e-06	0.00013
GO:0009069	serine family amino acid metabolic process	5.5e-06	0.00023
GO:0048878	chemical homeostasis	6.7e-06	0.00027
GO:0000097	sulfur amino acid biosynthetic process	1.1e-05	0.00043
GO:0015674	di-, tri-valent inorganic cation transport	1.4e-05	0.00048
GO:0042592	homeostatic process	1.4e-05	0.00048
GO:0044271	cellular nitrogen compound biosynthetic process	4.3e-05	0.0014
GO:0006812	cation transport	4.6e-05	0.0014
GO:0009628	response to abiotic stimulus	4.8e-05	0.0014
GO:0009415	response to water	6.5e-05	0.0018
GO:0044237	cellular metabolic process	6.6e-05	0.0018
GO:0008152	metabolic process	9.8e-05	0.0026
GO:0000096	sulfur amino acid metabolic process	0.00011	0.0027
GO:0009987	cellular process	0.00012	0.0029
GO:0044272	sulfur compound biosynthetic process	0.00014	0.0032
GO:0009266	response to temperature stimulus	0.00015	0.0033
GO:0008652	cellular amino acid biosynthetic process	0.00016	0.0035
GO:0043623	cellular protein complex assembly	0.00016	0.0035
GO:0009309	amine biosynthetic process	0.00021	0.0043
GO:0006811	ion transport	0.00022	0.0043
GO:0044249	cellular biosynthetic process	0.0003	0.0058
GO:0070271	protein complex biogenesis	0.00034	0.0061
GO:0006461	protein complex assembly	0.00034	0.0061
GO:0030001	metal ion transport	0.00033	0.0061
GO:0016053	organic acid biosynthetic process	0.0004	0.0066
GO:0046394	carboxylic acid biosynthetic process	0.0004	0.0066
GO:0034622	cellular macromolecular complex assembly	0.00039	0.0066
GO:0034621	cellular macromolecular complex subunit organization	0.00048	0.0076
GO:0009058	biosynthetic process	0.00048	0.0076
GO:0009409	response to cold	0.00053	0.0082
GO:0009414	response to water deprivation	0.00058	0.0088
GO:0044283	small molecule biosynthetic process	0.00069	0.01
GO:0065003	macromolecular complex assembly	0.00071	0.01
GO:0006790	sulfur metabolic process	0.00081	0.012
GO:0043933	macromolecular complex subunit organization	0.00086	0.012
GO:0046686	response to cadmium ion	0.00099	0.014
GO:0042221	response to chemical stimulus	0.0011	0.015
GO:0065008	regulation of biological quality	0.0012	0.016
GO:0044281	small molecule metabolic process	0.0014	0.018
GO:0034641	cellular nitrogen compound metabolic process	0.0015	0.019
GO:0043436	oxoacid metabolic process	0.0017	0.02
GO:0010035	response to inorganic substance	0.0018	0.02
GO:0009651	response to salt stress	0.0017	0.02
GO:0006082	organic acid metabolic process	0.0017	0.02
GO:0019752	carboxylic acid metabolic process	0.0017	0.02
GO:0042180	cellular ketone metabolic process	0.0018	0.021
GO:0022607	cellular component assembly	0.0022	0.025
GO:0016052	carbohydrate catabolic process	0.0023	0.025
GO:0006970	response to osmotic stress	0.0023	0.025
GO:0006520	cellular amino acid metabolic process	0.0029	0.031
GO:0010038	response to metal ion	0.0031	0.032
GO:0044106	cellular amine metabolic process	0.0042	0.043
