# Supplementary material for: Identification and characterization of ncRNA-associated ceRNA networks in Arabidopsis leaf development
Source: BMC Genomics. 2018 Aug 13;19:607. doi: 10.1186/s12864-018-4993-2 (PMC6090674; doi:10.1186/s12864-018-4993-2)
Supplement: Supplementary file 2 — Table S2. Statistics of circRNAs in plant leaves. (XLSX 9 kb) [file 12864_2018_4993_MOESM2_ESM.xlsx]

## Sheet: Sheet1
Table S2. Statistics of circRNAs in plant leaves.
	Arabidopsis thaliana	Glycine max	Oryza sativa	Triticum aestivum	Zea mays
Exonic	9771	226	17346	1759	619
Intronic	47	7	457	18	11
Intergenic	1316	185	18694	2070	643
Other	356	55	413	7	49
Total	11490	473	36910	3854	1322
