# Supplementary material for: Identification and characterization of ncRNA-associated ceRNA networks in Arabidopsis leaf development
Source: BMC Genomics. 2018 Aug 13;19:607. doi: 10.1186/s12864-018-4993-2 (PMC6090674; doi:10.1186/s12864-018-4993-2)
Supplement: Supplementary file 3 — Table S3. Number of conserved circRNA parent genes. (XLSX 9 kb) [file 12864_2018_4993_MOESM3_ESM.xlsx]

## Sheet: Sheet1
Table S3. Number of conserved circRNA parent genes.
	Glycine max	Oryza sativa	Triticum aestivum	Zea mays
Arabidopsis thaliana	116	1797	514	241
Glycine max		121	46	28
Oryza sativa			1327	566
Triticum aestivum				204
