# Supplementary material for: Identification and characterization of ncRNA-associated ceRNA networks in Arabidopsis leaf development
Source: BMC Genomics. 2018 Aug 13;19:607. doi: 10.1186/s12864-018-4993-2 (PMC6090674; doi:10.1186/s12864-018-4993-2)
Supplement: Supplementary file 4 — Table S4. Functional enrichment analysis of ceRNAs. (XLSX 17 kb) [file 12864_2018_4993_MOESM4_ESM.xlsx]

## Sheet: Sheet1
Table S4. Functional enrichment analysis of ceRNAs.
GO_acc	Term	Pvalue	FDR
GO:0032501	multicellular organismal process	4.4e-21	2.9e-17
GO:0007275	multicellular organismal development	6.7e-19	2.2e-15
GO:0009889	regulation of biosynthetic process	3.4e-18	7.3e-15
GO:0031326	regulation of cellular biosynthetic process	6.8e-18	1.1e-14
GO:0032502	developmental process	1.2e-17	1.6e-14
GO:0010556	regulation of macromolecule biosynthetic process	1.5e-17	1.6e-14
GO:0080090	regulation of primary metabolic process	2.3e-17	1.9e-14
GO:0031323	regulation of cellular metabolic process	2.3e-17	1.9e-14
GO:0006355	regulation of transcription, DNA-dependent	2.9e-17	2.1e-14
GO:0045449	regulation of transcription	3.4e-17	2.2e-14
GO:0051252	regulation of RNA metabolic process	5.1e-17	3e-14
GO:0019219	regulation of nucleobase, nucleoside, nucleotide and nucleic acid metabolic process	8.6e-17	4.7e-14
GO:0019222	regulation of metabolic process	1.7e-16	8.1e-14
GO:0051171	regulation of nitrogen compound metabolic process	1.7e-16	8.1e-14
GO:0065007	biological regulation	2.6e-16	1.1e-13
GO:0050896	response to stimulus	3.5e-16	1.4e-13
GO:0009987	cellular process	5.8e-16	2.2e-13
GO:0048731	system development	9.8e-16	3.3e-13
GO:0048513	organ development	9.8e-16	3.3e-13
GO:0010468	regulation of gene expression	1.2e-15	3.9e-13
GO:0006351	transcription, DNA-dependent	2.1e-15	6.6e-13
GO:0006350	transcription	2.3e-15	6.6e-13
GO:0032774	RNA biosynthetic process	2.3e-15	6.6e-13
GO:0050789	regulation of biological process	2.8e-15	7.5e-13
GO:0050794	regulation of cellular process	2.9e-15	7.5e-13
GO:0048856	anatomical structure development	3.9e-15	9.2e-13
GO:0060255	regulation of macromolecule metabolic process	3.8e-15	9.2e-13
GO:0016070	RNA metabolic process	6.6e-14	1.5e-11
GO:0048608	reproductive structure development	1.2e-13	2.8e-11
GO:0009791	post-embryonic development	1.6e-13	3.5e-11
GO:0043170	macromolecule metabolic process	5.6e-13	1.2e-10
GO:0022621	shoot system development	7.2e-13	1.4e-10
GO:0048367	shoot development	7.2e-13	1.4e-10
GO:0044237	cellular metabolic process	7.2e-13	1.4e-10
GO:0044260	cellular macromolecule metabolic process	9.1e-13	1.7e-10
GO:0006139	nucleobase, nucleoside, nucleotide and nucleic acid metabolic process	1.5e-12	2.8e-10
GO:0022414	reproductive process	4.2e-12	7.4e-10
GO:0003006	reproductive developmental process	6.8e-12	1.2e-09
GO:0000003	reproduction	8.5e-12	1.4e-09
GO:0006807	nitrogen compound metabolic process	9.1e-11	1.5e-08
GO:0006464	protein modification process	2.6e-10	4e-08
GO:0048827	phyllome development	1e-09	1.6e-07
GO:0009059	macromolecule biosynthetic process	1.1e-09	1.6e-07
GO:0008152	metabolic process	1.1e-09	1.6e-07
GO:0043412	macromolecule modification	2e-09	2.8e-07
GO:0010016	shoot morphogenesis	2.2e-09	3.1e-07
GO:0034645	cellular macromolecule biosynthetic process	2.2e-09	3.1e-07
GO:0009058	biosynthetic process	3.3e-09	4.4e-07
GO:0044249	cellular biosynthetic process	3.9e-09	5.2e-07
GO:0048366	leaf development	5.2e-09	6.8e-07
GO:0042221	response to chemical stimulus	1.7e-08	2.2e-06
GO:0044238	primary metabolic process	1.8e-08	2.2e-06
GO:0007389	pattern specification process	5.4e-08	6.7e-06
GO:0009653	anatomical structure morphogenesis	7.5e-08	9e-06
GO:0009630	gravitropism	7.8e-08	9.2e-06
GO:0009888	tissue development	1e-07	1.2e-05
GO:0010033	response to organic substance	1.4e-07	1.6e-05
GO:0010154	fruit development	1.6e-07	1.8e-05
GO:0009629	response to gravity	1.7e-07	1.8e-05
GO:0006950	response to stress	1.8e-07	1.9e-05
GO:0048519	negative regulation of biological process	2e-07	2.1e-05
GO:0009908	flower development	2.2e-07	2.3e-05
GO:0009606	tropism	2.4e-07	2.5e-05
GO:0009790	embryonic development	3.9e-07	4e-05
GO:0009887	organ morphogenesis	6.4e-07	6.4e-05
GO:0006952	defense response	7.2e-07	7.1e-05
GO:0048518	positive regulation of biological process	7.8e-07	7.5e-05
GO:0010228	vegetative to reproductive phase transition of meristem	8.3e-07	7.9e-05
GO:0051716	cellular response to stimulus	1e-06	9.4e-05
GO:0043687	post-translational protein modification	1.1e-06	0.0001
GO:0048507	meristem development	1.1e-06	0.0001
GO:0048569	post-embryonic organ development	1.5e-06	0.00013
GO:0048316	seed development	1.6e-06	0.00014
GO:0048438	floral whorl development	1.9e-06	0.00017
GO:0016043	cellular component organization	2.1e-06	0.00018
GO:0048522	positive regulation of cellular process	2.2e-06	0.00019
GO:0048437	floral organ development	3.1e-06	0.00026
GO:0009793	embryonic development ending in seed dormancy	3.1e-06	0.00026
GO:0010014	meristem initiation	3.2e-06	0.00026
GO:0010467	gene expression	3.4e-06	0.00028
GO:0009725	response to hormone stimulus	3.7e-06	0.00029
GO:0009965	leaf morphogenesis	4.2e-06	0.00033
GO:0009751	response to salicylic acid stimulus	5e-06	0.00039
GO:0022610	biological adhesion	5.6e-06	0.00043
GO:0007155	cell adhesion	5.6e-06	0.00043
GO:0003002	regionalization	5.7e-06	0.00043
GO:0048481	ovule development	7.1e-06	0.00053
GO:0006996	organelle organization	7.9e-06	0.00058
GO:0009886	post-embryonic morphogenesis	8.3e-06	0.0006
GO:0048364	root development	1e-05	0.00074
GO:0022622	root system development	1.1e-05	0.00076
GO:0050793	regulation of developmental process	1.1e-05	0.0008
GO:0031324	negative regulation of cellular metabolic process	1.2e-05	0.00082
GO:0071310	cellular response to organic substance	1.4e-05	0.00097
GO:0009719	response to endogenous stimulus	1.6e-05	0.0011
GO:0009855	determination of bilateral symmetry	1.7e-05	0.0011
GO:0070887	cellular response to chemical stimulus	1.8e-05	0.0012
GO:0010558	negative regulation of macromolecule biosynthetic process	1.8e-05	0.0012
GO:0009799	specification of symmetry	1.8e-05	0.0012
GO:0045892	negative regulation of transcription, DNA-dependent	2e-05	0.0013
GO:0016481	negative regulation of transcription	2e-05	0.0013
GO:0051253	negative regulation of RNA metabolic process	2e-05	0.0013
GO:0031325	positive regulation of cellular metabolic process	2.2e-05	0.0014
GO:0009890	negative regulation of biosynthetic process	2.5e-05	0.0015
GO:0031327	negative regulation of cellular biosynthetic process	2.5e-05	0.0015
GO:0016568	chromatin modification	2.6e-05	0.0016
GO:0009891	positive regulation of biosynthetic process	2.8e-05	0.0017
GO:0031328	positive regulation of cellular biosynthetic process	2.8e-05	0.0017
GO:0009893	positive regulation of metabolic process	2.8e-05	0.0017
GO:0048523	negative regulation of cellular process	3.5e-05	0.002
GO:0045934	negative regulation of nucleobase, nucleoside, nucleotide and nucleic acid metabolic process	3.6e-05	0.0021
GO:0051172	negative regulation of nitrogen compound metabolic process	3.9e-05	0.0022
GO:0010026	trichome differentiation	4.7e-05	0.0027
GO:0035315	hair cell differentiation	4.7e-05	0.0027
GO:0051707	response to other organism	5.7e-05	0.0032
GO:0048583	regulation of response to stimulus	5.7e-05	0.0032
GO:0023052	signaling	6.5e-05	0.0036
GO:0009607	response to biotic stimulus	6.7e-05	0.0037
GO:0009605	response to external stimulus	8.4e-05	0.0045
GO:0006325	chromatin organization	8.4e-05	0.0045
GO:0009933	meristem structural organization	9.9e-05	0.0053
GO:0048532	anatomical structure arrangement	0.00012	0.0064
GO:0048440	carpel development	0.00012	0.0064
GO:0016071	mRNA metabolic process	0.00013	0.0066
GO:0051239	regulation of multicellular organismal process	0.00013	0.0066
GO:0010051	xylem and phloem pattern formation	0.00013	0.0067
GO:0051234	establishment of localization	0.00013	0.0068
GO:0006810	transport	0.00015	0.0077
GO:0010090	trichome morphogenesis	0.00016	0.0078
GO:0009955	adaxial/abaxial pattern formation	0.00018	0.0086
GO:0009892	negative regulation of metabolic process	0.00018	0.0086
GO:0051179	localization	0.00018	0.0086
GO:0051276	chromosome organization	0.00017	0.0086
GO:0009628	response to abiotic stimulus	0.00018	0.0086
GO:0051704	multi-organism process	0.00018	0.0086
GO:0045010	actin nucleation	0.00018	0.0087
GO:0048508	embryonic meristem development	0.00019	0.0091
GO:0048467	gynoecium development	0.0002	0.0092
GO:0030154	cell differentiation	0.00021	0.0096
GO:0016569	covalent chromatin modification	0.00024	0.011
GO:0009617	response to bacterium	0.00024	0.011
GO:0048229	gametophyte development	0.00026	0.012
GO:0019438	aromatic compound biosynthetic process	0.00032	0.015
GO:0010942	positive regulation of cell death	0.00033	0.015
GO:0044267	cellular protein metabolic process	0.00034	0.015
GO:0009944	polarity specification of adaxial/abaxial axis	0.00034	0.015
GO:0023033	signaling pathway	0.00034	0.015
GO:0009555	pollen development	0.00035	0.015
GO:0010605	negative regulation of macromolecule metabolic process	0.00035	0.015
GO:0030029	actin filament-based process	0.00036	0.016
GO:0006796	phosphate metabolic process	0.00037	0.016
GO:0006793	phosphorus metabolic process	0.00038	0.016
GO:0006468	protein amino acid phosphorylation	0.00041	0.017
GO:0006270	DNA replication initiation	0.00041	0.017
GO:0045935	positive regulation of nucleobase, nucleoside, nucleotide and nucleic acid metabolic process	0.0004	0.017
GO:0009943	adaxial/abaxial axis specification	0.00041	0.017
GO:0065001	specification of axis polarity	0.00041	0.017
GO:0051173	positive regulation of nitrogen compound metabolic process	0.00042	0.017
GO:0015698	inorganic anion transport	0.00045	0.018
GO:0006820	anion transport	0.00045	0.018
GO:0019538	protein metabolic process	0.00046	0.019
GO:0010604	positive regulation of macromolecule metabolic process	0.00049	0.02
GO:0055085	transmembrane transport	0.00049	0.02
GO:0008283	cell proliferation	0.00052	0.02
GO:0006811	ion transport	0.00052	0.02
GO:0010089	xylem development	0.00053	0.021
GO:0040034	regulation of development, heterochronic	0.00054	0.021
GO:0045893	positive regulation of transcription, DNA-dependent	0.00057	0.022
GO:0045941	positive regulation of transcription	0.00057	0.022
GO:0043543	protein amino acid acylation	0.00058	0.022
GO:0010557	positive regulation of macromolecule biosynthetic process	0.00059	0.022
GO:0002237	response to molecule of bacterial origin	0.00061	0.023
GO:0055046	microgametogenesis	0.00062	0.023
GO:0051254	positive regulation of RNA metabolic process	0.00065	0.024
GO:0010629	negative regulation of gene expression	0.00065	0.024
GO:0033554	cellular response to stress	0.00067	0.025
GO:0010628	positive regulation of gene expression	0.00069	0.025
GO:0080134	regulation of response to stress	0.00072	0.026
GO:0007015	actin filament organization	0.00073	0.027
GO:0048869	cellular developmental process	0.00075	0.027
GO:0048466	androecium development	0.00078	0.028
GO:0048443	stamen development	0.00078	0.028
GO:0010072	primary shoot apical meristem specification	0.00079	0.028
GO:0007165	signal transduction	0.00079	0.028
GO:0000902	cell morphogenesis	0.00081	0.028
GO:0016310	phosphorylation	0.00084	0.029
GO:0007242	intracellular signaling cascade	0.00089	0.031
GO:0010015	root morphogenesis	0.00099	0.034
GO:0009798	axis specification	0.001	0.035
GO:0023060	signal transmission	0.001	0.035
GO:0023046	signaling process	0.001	0.035
GO:0031365	N-terminal protein amino acid modification	0.001	0.035
GO:0010073	meristem maintenance	0.001	0.035
GO:0018193	peptidyl-amino acid modification	0.0012	0.04
GO:0002376	immune system process	0.0012	0.04
GO:0006955	immune response	0.0012	0.04
GO:0008544	epidermis development	0.0012	0.04
GO:0007398	ectoderm development	0.0012	0.04
GO:0019748	secondary metabolic process	0.0013	0.042
GO:0012501	programmed cell death	0.0014	0.046
GO:0032870	cellular response to hormone stimulus	0.0014	0.046
GO:0071495	cellular response to endogenous stimulus	0.0015	0.047
