# Supplementary material for: Identification and characterization of ncRNA-associated ceRNA networks in Arabidopsis leaf development
Source: BMC Genomics. 2018 Aug 13;19:607. doi: 10.1186/s12864-018-4993-2 (PMC6090674; doi:10.1186/s12864-018-4993-2)
Supplement: Supplementary file 5 — Table S5. CeRNA clusters in global ceRNA network. (XLSX 33 kb) [file 12864_2018_4993_MOESM5_ESM.xlsx]

## Sheet: Sheet1
Table S5. ceRNA clusters in global ceRNA network.
cluster1	type	cluster2	type	cluster3	type	cluster4	type	cluster5	type	cluster6	type
ath-circRNA-11426	circrna	ath-circRNA-11153	circrna	ath-circRNA-11360	circrna	ath-circRNA-11274	circrna	ath-circRNA-3145	circrna	ath-circRNA-1773	circrna
ath-circRNA-11404	circrna	ath-circRNA-3765	circrna	ath-circRNA-1771	circrna	ath-circRNA-11234	circrna	ath-circRNA-3140	circrna	ath-circRNA-5500	circrna
ath-circRNA-11421	circrna	ath-circRNA-11427	circrna	ath-circRNA-7595	circrna	ath-circRNA-11148	circrna	ath-circRNA-69	circrna	ath-circRNA-3956	circrna
ath-circRNA-1772	circrna	ath-circRNA-889	circrna	ath-circRNA-8176	circrna	ath-circRNA-3142	circrna	ath-circRNA-11266	circrna	AT2G24755.2	lncrna
ath-circRNA-7303	circrna	TCONS_00070693	lncrna	ath-circRNA-4777	circrna	ath-circRNA-3143	circrna	ath-circRNA-2575	circrna	AT1G17255.1	lncrna
ath-circRNA-11252	circrna	AT3G51075.1	lncrna	ath-circRNA-6913	circrna	ath-circRNA-7306	circrna	ath-circRNA-11202	circrna	AT5G24735.1	lncrna
TCONS_00037990	lncrna	AT1G53230.1	mrna	ath-circRNA-11370	circrna	ath-circRNA-11267	circrna	ath-circRNA-3720	circrna	AT1G75295.3	lncrna
AT4G13495.2	lncrna	AT1G73660.1	mrna	ath-circRNA-11316	circrna	ath-circRNA-1428	circrna	ath-circRNA-5938	circrna	AT1G79529.1	lncrna
AT5G06390.1	mrna	AT4G27310.1	mrna	ath-circRNA-11366	circrna	ath-circRNA-3764	circrna	ath-circRNA-4122	circrna	AT5G38212.1	lncrna
AT4G22290.1	mrna	AT3G45860.1	mrna	ath-circRNA-11314	circrna	ath-circRNA-11248	circrna	ath-circRNA-3892	circrna	AT2G24755.1	lncrna
AT1G31420.2	mrna	AT1G27410.1	mrna	ath-circRNA-11409	circrna	ath-circRNA-7928	circrna	ath-circRNA-5871	circrna	AT1G48315.1	lncrna
AT5G22640.1	mrna	AT5G60120.1	mrna	ath-circRNA-11369	circrna	ath-circRNA-4694	circrna	TCONS_00010781	lncrna	TCONS_00070134	lncrna
AT5G35630.1	mrna	AT5G56650.1	mrna	ath-circRNA-11479	circrna	ath-circRNA-15	circrna	AT5G18255.1	lncrna	TCONS_00053300	lncrna
AT3G11700.1	mrna	AT2G12400.1	mrna	ath-circRNA-5865	circrna	ath-circRNA-9906	circrna	TCONS_00010782	lncrna	TCONS_00002024	lncrna
AT1G51630.1	mrna	AT3G19400.1	mrna	ath-circRNA-6350	circrna	ath-circRNA-225	circrna	AT2G39681.1	lncrna	AT5G64270.1	mrna
AT3G30300.1	mrna	AT1G63880.1	mrna	ath-circRNA-8366	circrna	ath-circRNA-3139	circrna	AT5G66558.1	lncrna	AT5G62570.1	mrna
AT1G47670.1	mrna	AT4G35000.1	mrna	ath-circRNA-11269	circrna	ath-circRNA-3144	circrna	AT3G56408.1	lncrna	AT5G18370.1	mrna
AT1G62750.1	mrna	AT1G12850.1	mrna	ath-circRNA-4778	circrna	ath-circRNA-4936	circrna	AT2G27400.1	lncrna	AT4G01290.1	mrna
AT1G70470.1	mrna	AT3G10980.1	mrna	ath-circRNA-6216	circrna	ath-circRNA-506	circrna	TCONS_00025576	lncrna	AT3G60250.2	mrna
AT1G62630.1	mrna	AT3G27170.1	mrna	ath-circRNA-11251	circrna	ath-circRNA-11225	circrna	AT4G39740.1	mrna	AT3G16090.1	mrna
AT1G63330.1	mrna	AT2G22840.1	mrna	ath-circRNA-6915	circrna	ath-circRNA-3141	circrna	AT4G02230.1	mrna	AT3G05690.1	mrna
AT5G39860.1	mrna	AT1G33055.1	mrna	ath-circRNA-11320	circrna	ath-circRNA-3161	circrna	AT4G07410.1	mrna	AT5G39610.1	mrna
AT3G27230.1	mrna	AT1G71140.1	mrna	ath-circRNA-11268	circrna	ath-circRNA-953	circrna	AT5G51220.1	mrna	AT3G10300.3	mrna
AT5G16720.1	mrna	AT1G28410.1	mrna	ath-circRNA-1774	circrna	ath-circRNA-8163	circrna	AT4G10760.1	mrna	AT2G43700.1	mrna
AT2G42200.1	mrna	AT1G71030.1	mrna	ath-circRNA-11419	circrna	ath-circRNA-5111	circrna	AT1G06150.1	mrna	AT1G70700.2	mrna
AT1G14440.2	mrna	AT1G58210.1	mrna	ath-circRNA-11254	circrna	TCONS_00062599	lncrna	AT3G57270.1	mrna	AT2G36810.1	mrna
AT3G61310.1	mrna	AT4G10770.1	mrna	AT3G17185.1	lncrna	AT5G18255.2	lncrna	AT1G06580.1	mrna	AT2G17640.1	mrna
AT1G36160.2	mrna	AT3G55140.1	mrna	AT5G55520.2	mrna	AT4G03038.1	lncrna	AT3G57730.1	mrna	AT1G60110.1	mrna
AT1G53700.1	mrna	AT5G56210.1	mrna	AT1G02860.2	mrna	TCONS_00043210	lncrna	AT2G28830.1	mrna	AT4G17330.1	mrna
AT2G19590.1	mrna	AT5G57790.2	mrna	AT2G44190.1	mrna	AT5G28810.1	mrna	AT5G62270.1	mrna	AT3G62830.1	mrna
AT3G02210.1	mrna	AT1G48745.1	mrna	AT1G63150.1	mrna	AT3G12980.1	mrna	AT3G16430.1	mrna	AT1G30860.1	mrna
AT3G28860.1	mrna	AT3G44860.1	mrna	AT2G33400.1	mrna	AT1G80160.1	mrna	AT3G58180.1	mrna	AT3G51895.1	mrna
AT5G48830.1	mrna	AT1G53160.1	mrna	AT3G55660.1	mrna	AT1G40104.1	mrna	AT5G14550.1	mrna	AT1G03370.1	mrna
AT1G71990.1	mrna	AT2G31070.1	mrna	AT5G05940.1	mrna	AT2G44430.1	mrna	AT5G42150.1	mrna	AT5G46680.1	mrna
AT3G46130.3	mrna	AT1G61310.1	mrna	AT5G45850.1	mrna	AT3G01175.1	mrna	AT2G15630.1	mrna	AT2G29070.2	mrna
AT1G12460.1	mrna	AT4G35020.1	mrna	AT4G28780.1	mrna	AT5G02010.1	mrna	AT5G60440.1	mrna	AT3G13290.1	mrna
AT2G40840.1	mrna	AT2G28550.3	mrna	AT3G20150.1	mrna	AT3G01530.1	mrna	AT5G54750.1	mrna	AT3G09770.1	mrna
AT2G03750.1	mrna	AT1G05030.1	mrna	AT4G35730.1	mrna	AT5G61430.1	mrna	AT4G29430.1	mrna	AT1G27750.1	mrna
AT4G35440.1	mrna	AT2G25300.1	mrna	AT1G33140.1	mrna	AT4G02280.1	mrna	AT1G27045.1	mrna	AT4G10970.1	mrna
AT2G36870.1	mrna	AT2G41870.1	mrna	AT2G34530.1	mrna	AT3G62640.1	mrna	AT3G48090.1	mrna	AT5G28320.1	mrna
AT3G45850.2	mrna	AT4G12110.1	mrna	AT3G03130.1	mrna	AT3G42170.1	mrna	AT4G14850.1	mrna	AT4G32660.1	mrna
AT5G57030.1	mrna	AT5G20110.1	mrna	AT3G05140.1	mrna	AT2G25737.1	mrna	AT4G00238.1	mrna	AT3G59360.2	mrna
AT2G47590.1	mrna	AT1G06040.1	mrna	AT3G62570.1	mrna	AT4G37030.1	mrna	AT1G12220.1	mrna	AT3G47910.2	mrna
AT5G39210.1	mrna	AT2G23760.1	mrna	AT1G33790.1	mrna	AT1G54270.1	mrna	AT4G26800.1	mrna	AT2G37340.3	mrna
AT1G61190.1	mrna	AT5G58870.1	mrna	AT1G02800.1	mrna	AT1G29800.2	mrna	AT2G26650.1	mrna	AT5G25220.1	mrna
AT5G06340.1	mrna	AT4G37480.1	mrna	AT4G02700.1	mrna	AT1G78340.1	mrna	AT2G04040.1	mrna	AT5G14720.1	mrna
AT4G32880.1	mrna	AT1G12820.1	mrna	AT2G45430.1	mrna	AT1G01320.2	mrna	AT2G03820.1	mrna	AT3G19420.1	mrna
AT2G33810.1	mrna	AT5G45060.1	mrna	AT4G36770.1	mrna	AT3G27150.1	mrna	AT5G15810.1	mrna	AT1G72830.1	mrna
AT5G47840.1	mrna	AT1G12930.1	mrna	AT1G20590.1	mrna	AT5G43730.1	mrna	AT5G45095.1	mrna	AT4G15240.1	mrna
AT3G49260.1	mrna	AT2G28550.1	mrna	AT5G62570.2	mrna	AT2G47030.1	mrna	AT3G48430.1	mrna	AT2G21520.2	mrna
AT4G37080.3	mrna	AT1G13110.1	mrna	AT3G24780.1	mrna	AT5G02390.1	mrna	AT2G45000.1	mrna	AT4G13510.1	mrna
AT1G34010.1	mrna	AT4G18390.1	mrna	AT4G10450.1	mrna	AT5G43130.2	mrna	AT2G46590.2	mrna	AT2G35510.1	mrna
AT3G29230.1	mrna	AT1G33790.2	mrna	AT3G29410.1	mrna	AT1G54170.1	mrna	AT2G15130.2	mrna	AT4G33620.1	mrna
AT1G21060.1	mrna	AT1G18580.1	mrna	AT1G14430.1	mrna	AT1G54710.1	mrna	AT5G14270.2	mrna	AT1G56010.2	mrna
AT1G56720.3	mrna	AT2G43710.1	mrna	AT2G26700.1	mrna	AT5G09520.1	mrna	AT5G20200.1	mrna	AT2G31865.1	mrna
AT4G01080.1	mrna	AT3G22890.1	mrna	AT4G14140.2	mrna	AT5G48410.1	mrna	AT3G18020.1	mrna	AT3G43240.1	mrna
AT5G21930.2	mrna	AT5G15850.1	mrna	AT1G23410.1	mrna	AT2G08986.1	mrna	AT2G06050.1	mrna	AT3G55450.1	mrna
AT5G11480.1	mrna	AT2G03220.1	mrna	AT3G44590.1	mrna	AT2G28680.1	mrna	AT5G53660.1	mrna	AT2G37760.1	mrna
AT4G33010.1	mrna	AT2G46060.1	mrna	AT5G64130.3	mrna	AT5G56110.1	mrna	AT4G16250.1	mrna	AT1G22640.1	mrna
AT1G63130.1	mrna	AT5G20670.1	mrna	AT1G63100.1	mrna	AT1G74000.1	mrna	AT3G61250.1	mrna	AT4G15530.5	mrna
AT5G10180.1	mrna	AT3G24190.1	mrna	AT4G14650.1	mrna	AT2G40140.1	mrna	AT1G21245.1	mrna	AT5G43460.1	mrna
AT2G46380.1	mrna	AT1G52150.1	mrna	AT1G64200.1	mrna	AT3G02930.2	mrna	AT3G14120.2	mrna	AT5G61010.1	mrna
AT1G66230.1	mrna	AT1G61300.1	mrna	AT3G02760.1	mrna	AT1G19500.1	mrna	AT2G06000.1	mrna	AT4G16890.1	mrna
AT1G16750.1	mrna	AT1G64180.1	mrna	AT5G46280.1	mrna	AT4G08430.1	mrna	AT1G13030.1	mrna	AT1G32340.1	mrna
AT1G64430.1	mrna	AT4G13040.1	mrna	AT3G52910.1	mrna	AT4G40020.1	mrna	AT4G21610.1	mrna	AT1G80910.1	mrna
AT5G12900.1	mrna	AT3G66658.2	mrna	AT5G01370.1	mrna	AT1G77770.2	mrna	AT3G63400.1	mrna	AT5G05400.1	mrna
AT3G47070.1	mrna	AT3G07410.1	mrna	AT1G75640.1	mrna	AT1G05490.1	mrna	AT3G61740.1	mrna	AT3G09490.1	mrna
AT5G21930.1	mrna	AT1G30210.2	mrna	AT4G36180.1	mrna	AT5G07680.2	mrna	AT5G27395.2	mrna	AT4G21710.1	mrna
AT4G30720.1	mrna	AT2G35920.1	mrna	AT4G03205.1	mrna	AT5G65300.1	mrna	AT2G46850.1	mrna	AT5G04170.1	mrna
AT4G04350.1	mrna	AT5G43740.2	mrna	AT2G36355.1	mrna	AT4G15270.1	mrna	AT4G12750.1	mrna	AT5G54760.1	mrna
AT5G44020.1	mrna	AT2G27860.1	mrna	AT5G60650.1	mrna	AT1G77840.1	mrna	AT5G50670.1	mrna	AT4G36920.1	mrna
AT1G11720.2	mrna	AT5G09460.1	mrna	AT5G64630.2	mrna	AT1G04210.1	mrna	AT2G06990.1	mrna	AT4G35230.1	mrna
AT5G60890.1	mrna	AT1G12280.1	mrna	AT3G23890.1	mrna	AT5G63490.1	mrna	AT5G38565.1	mrna	AT1G35660.1	mrna
AT1G42550.1	mrna	AT1G12220.2	mrna	AT5G33300.1	mrna	AT5G20360.1	mrna	AT2G36400.1	mrna	AT3G63460.1	mrna
AT5G05170.1	mrna	AT1G07010.1	mrna	AT1G20610.1	mrna	AT4G31240.2	mrna	AT1G30460.1	mrna	AT1G72360.2	mrna
AT3G49260.3	mrna	AT3G15270.1	mrna	AT1G73360.1	mrna	AT1G77770.1	mrna	AT3G27620.1	mrna	AT3G59470.2	mrna
AT4G20140.1	mrna	AT3G25740.1	mrna	AT5G07140.1	mrna	AT5G15640.1	mrna	AT1G78650.1	mrna	AT1G24140.1	mrna
AT3G24660.1	mrna	AT4G37000.1	mrna	AT5G03390.1	mrna	AT1G05610.1	mrna	AT2G38770.1	mrna	AT4G30080.1	mrna
AT4G37740.1	mrna	AT5G55840.1	mrna	AT1G67040.1	mrna	AT2G31180.1	mrna	AT4G31790.2	mrna	AT3G57330.1	mrna
AT2G41720.1	mrna	AT1G63360.1	mrna	AT3G57920.1	mrna	AT5G56200.1	mrna	AT1G62390.1	mrna	AT5G43780.1	mrna
AT5G57590.1	mrna	AT1G64080.1	mrna	AT4G02060.1	mrna	AT4G26930.1	mrna	AT1G03360.1	mrna	AT5G58980.1	mrna
AT5G22400.1	mrna	AT2G45850.2	mrna	AT5G64130.1	mrna	AT5G55020.1	mrna	AT3G03580.1	mrna	AT4G39890.1	mrna
AT2G35800.1	mrna	AT4G36280.1	mrna	AT1G63400.1	mrna	AT1G08310.1	mrna	AT3G23020.1	mrna	AT5G17910.1	mrna
AT4G13575.1	mrna	AT3G23690.1	mrna	AT1G57820.1	mrna	AT1G52120.1	mrna	AT1G03730.1	mrna	AT1G07900.1	mrna
AT4G13495.1	mrna	AT3G18080.1	mrna	AT2G38080.1	mrna	AT1G56010.1	mrna	AT5G60910.1	mrna	AT2G33770.1	mrna
AT5G61480.1	mrna	AT4G04630.1	mrna	AT5G60020.1	mrna	AT5G22770.1	mrna	AT2G04070.1	mrna	AT2G39210.1	mrna
AT2G29980.1	mrna			AT4G18780.1	mrna	AT1G80160.2	mrna	AT3G47590.1	mrna	AT4G33300.1	mrna
AT2G36350.1	mrna			AT1G04680.1	mrna	AT1G29800.1	mrna	AT4G21400.1	mrna	AT2G04050.1	mrna
AT2G47940.1	mrna			AT3G08500.1	mrna	AT3G55410.1	mrna	AT3G22660.1	mrna	AT4G15530.1	mrna
AT1G03475.1	mrna			AT1G66690.1	mrna	AT4G13480.1	mrna	AT1G52380.1	mrna	AT4G36890.1	mrna
AT1G79790.2	mrna			AT2G47460.1	mrna	AT3G12977.1	mrna	AT1G09680.1	mrna	AT5G44980.1	mrna
AT3G43610.1	mrna			AT3G61380.1	mrna	AT1G72770.2	mrna	AT3G10300.2	mrna	AT3G13090.1	mrna
AT1G47290.1	mrna			AT3G51930.1	mrna	AT5G06100.3	mrna	AT5G62290.1	mrna	AT1G77850.1	mrna
AT1G10120.1	mrna			AT2G42830.1	mrna	AT3G02930.1	mrna	AT2G18193.1	mrna	AT4G20110.1	mrna
AT1G68560.1	mrna			AT5G08280.1	mrna	AT2G32460.1	mrna	AT1G79950.1	mrna	AT5G12840.4	mrna
AT2G39250.1	mrna			AT5G35670.1	mrna	AT2G45720.1	mrna	AT2G44240.1	mrna	AT2G41220.1	mrna
AT5G03650.1	mrna			AT5G57760.1	mrna	AT3G62420.1	mrna	AT5G08620.1	mrna	AT5G28400.1	mrna
AT5G42240.1	mrna					AT1G68795.1	mrna	AT4G24270.2	mrna	AT5G67180.1	mrna
AT2G35860.1	mrna					AT1G34630.1	mrna	AT2G01720.1	mrna	AT2G47890.1	mrna
AT5G62670.1	mrna					AT4G35170.1	mrna	AT1G12290.1	mrna	AT3G06270.1	mrna
AT4G30410.1	mrna					AT1G16120.1	mrna	AT4G24270.1	mrna	AT3G51630.1	mrna
AT1G14840.1	mrna					AT5G13820.1	mrna	AT1G12210.1	mrna	AT5G01310.1	mrna
AT1G52827.1	mrna					AT2G42560.1	mrna	AT1G54990.1	mrna	AT4G03240.1	mrna
AT3G05430.1	mrna					AT4G31240.1	mrna	AT3G12860.1	mrna	AT1G08970.2	mrna
AT4G39620.2	mrna					AT5G53520.1	mrna	AT4G22592.1	mrna	AT5G22080.1	mrna
AT3G62980.1	mrna					AT3G49590.2	mrna	AT3G12670.1	mrna	AT1G16210.1	mrna
AT2G45850.1	mrna					AT5G43060.1	mrna	AT4G23200.1	mrna	AT5G61010.2	mrna
AT1G64580.1	mrna					AT5G25890.1	mrna	AT4G05390.1	mrna	AT1G26620.1	mrna
AT2G29130.1	mrna					AT1G72770.1	mrna	AT1G69540.1	mrna	AT5G61760.1	mrna
AT3G46130.2	mrna					AT5G10660.1	mrna	AT2G47650.1	mrna	AT3G54350.1	mrna
AT5G53900.2	mrna					AT1G16150.1	mrna	AT2G37340.1	mrna	AT4G14365.1	mrna
AT1G34000.1	mrna					AT3G05165.2	mrna	AT1G25145.1	mrna	AT3G59360.1	mrna
AT1G09820.1	mrna					AT3G60680.1	mrna	AT1G06770.1	mrna	AT4G22220.1	mrna
AT1G27680.1	mrna					AT4G08230.1	mrna	AT3G48080.1	mrna	AT5G41960.1	mrna
AT3G06868.1	mrna					AT5G02570.1	mrna	AT5G58110.1	mrna	AT3G45630.1	mrna
AT4G15630.1	mrna					AT5G17680.1	mrna	AT5G06510.1	mrna	AT3G47890.1	mrna
AT1G18090.1	mrna					AT5G27840.2	mrna	AT2G41510.1	mrna	AT1G10150.1	mrna
AT1G18670.1	mrna					AT5G64910.1	mrna	AT3G23110.1	mrna	AT5G16280.1	mrna
AT1G60070.1	mrna					AT3G49601.1	mrna	AT5G42825.1	mrna	AT1G64840.1	mrna
AT4G12320.1	mrna					AT5G25560.3	mrna	AT4G35040.1	mrna	AT1G48760.3	mrna
AT3G02660.1	mrna					AT5G08190.2	mrna	AT4G29000.1	mrna	AT3G56450.1	mrna
AT1G45130.1	mrna					AT5G54230.1	mrna	AT5G62000.1	mrna	AT2G05590.2	mrna
AT2G36870.2	mrna					AT3G26400.1	mrna	AT3G12200.1	mrna	AT1G26120.1	mrna
AT5G54180.1	mrna					AT3G14770.1	mrna	AT1G15125.1	mrna	AT4G23840.1	mrna
AT5G20540.1	mrna					AT2G02990.1	mrna	AT5G62000.3	mrna	AT1G70700.1	mrna
AT3G18390.1	mrna					AT4G27110.1	mrna	AT3G11010.1	mrna	AT4G03260.1	mrna
AT1G63240.1	mrna					AT5G23000.1	mrna	AT4G32360.1	mrna	AT5G04220.1	mrna
AT2G34710.1	mrna					AT3G02885.1	mrna	AT5G42460.1	mrna	AT3G02260.1	mrna
AT2G13440.1	mrna					AT5G53700.1	mrna	AT2G18030.1	mrna	AT5G16880.1	mrna
AT5G01090.1	mrna					AT1G58120.1	mrna	AT5G06310.1	mrna	AT5G10930.1	mrna
AT1G31420.1	mrna					AT3G26240.1	mrna	AT4G28070.2	mrna	AT2G04305.1	mrna
AT5G44660.1	mrna					AT2G34610.1	mrna	AT5G60690.1	mrna	AT3G51630.2	mrna
AT5G15310.1	mrna					AT2G22950.1	mrna	AT2G25520.1	mrna	AT4G04885.1	mrna
AT5G13630.1	mrna					AT1G78050.1	mrna	AT1G79750.1	mrna	AT5G15270.1	mrna
AT2G42380.2	mrna					AT3G53160.1	mrna	AT5G53060.1	mrna	AT4G35080.1	mrna
AT1G62590.1	mrna					AT3G30842.1	mrna	AT5G01160.1	mrna	AT3G28690.1	mrna
AT3G14110.1	mrna					AT3G57510.1	mrna	AT1G52040.1	mrna	AT4G21990.1	mrna
AT2G34010.1	mrna					AT5G55930.1	mrna	AT4G29900.1	mrna	AT3G11960.1	mrna
AT4G18460.1	mrna					AT1G01320.1	mrna	AT1G48430.1	mrna	AT4G28710.1	mrna
AT3G60630.1	mrna					AT2G41540.2	mrna	AT1G24050.1	mrna	AT5G06120.2	mrna
AT3G05350.1	mrna					AT5G47260.1	mrna	AT1G10340.1	mrna	AT4G05420.1	mrna
AT3G48460.1	mrna					AT4G30060.1	mrna	AT3G62150.1	mrna	AT1G63770.4	mrna
AT5G36890.1	mrna					AT5G45070.1	mrna	AT3G11030.1	mrna	AT4G35870.1	mrna
AT4G28660.1	mrna					AT1G63010.2	mrna	AT4G36860.1	mrna	AT3G19520.1	mrna
AT1G80770.1	mrna					AT2G39410.2	mrna	AT1G35516.1	mrna	AT4G00780.1	mrna
AT5G45930.1	mrna					AT2G33710.1	mrna	AT4G11270.1	mrna	AT3G57890.2	mrna
AT4G37080.1	mrna					AT3G51325.1	mrna	AT5G14270.1	mrna	AT1G22040.1	mrna
AT5G37020.1	mrna					AT3G57870.1	mrna	AT1G78130.1	mrna	AT4G31770.1	mrna
AT5G38100.2	mrna					AT5G53990.1	mrna	AT4G15530.3	mrna	AT5G24660.1	mrna
AT4G03190.1	mrna					AT3G09530.1	mrna	AT3G10010.1	mrna	AT5G27320.1	mrna
AT3G10350.1	mrna					AT5G45570.1	mrna	AT5G19950.2	mrna	AT1G12290.2	mrna
AT1G61350.1	mrna					AT1G70440.1	mrna	AT3G60250.1	mrna	AT3G15355.1	mrna
AT1G01620.1	mrna					AT5G48250.1	mrna	AT3G22470.1	mrna	AT5G64552.1	mrna
AT3G47980.1	mrna					AT3G27810.1	mrna	AT1G27340.1	mrna	AT1G15890.1	mrna
AT1G79720.1	mrna					AT3G01870.1	mrna	AT5G11350.1	mrna	AT1G36990.1	mrna
AT1G45201.1	mrna					AT5G49850.1	mrna			AT1G54160.1	mrna
AT5G52280.1	mrna					AT4G34590.1	mrna			AT4G23320.1	mrna
AT1G31990.1	mrna					AT5G07680.1	mrna			AT2G28350.1	mrna
						AT2G31130.1	mrna			AT2G33360.1	mrna
						AT3G60110.1	mrna			AT4G15530.4	mrna
						AT1G76140.1	mrna			AT2G21850.1	mrna
						AT2G44770.1	mrna			AT5G64430.1	mrna
						AT4G02940.1	mrna			AT5G16880.2	mrna
						AT3G19310.1	mrna			AT1G06840.1	mrna
						AT3G54700.1	mrna			AT3G09010.1	mrna
						AT3G28560.1	mrna			AT1G05910.1	mrna
						AT2G26850.1	mrna			AT5G06350.1	mrna
						AT1G68940.1	mrna			AT1G09040.1	mrna
						AT3G57720.1	mrna			AT2G17930.1	mrna
						AT1G18870.1	mrna			AT1G01470.1	mrna
						AT1G21740.1	mrna			AT1G31280.1	mrna
						AT1G09380.1	mrna			AT4G30750.1	mrna
						AT2G43410.2	mrna			AT3G57230.1	mrna
						AT3G26190.1	mrna			AT1G13470.1	mrna
						AT2G27350.5	mrna			AT5G06580.1	mrna
						AT3G51990.1	mrna			AT5G51450.2	mrna
						AT4G28000.1	mrna			AT1G15750.4	mrna
						AT1G30730.1	mrna			AT1G60140.1	mrna
										AT3G57540.1	mrna
										AT3G13670.1	mrna
										AT4G08500.1	mrna
										AT3G57390.1	mrna
										AT2G17520.1	mrna
										AT5G02310.1	mrna
										AT1G17760.1	mrna
										AT3G20910.1	mrna
										AT5G16680.1	mrna
										AT1G78420.1	mrna
										AT2G17220.1	mrna
										AT4G16790.1	mrna
										AT1G71910.1	mrna
										AT1G69490.1	mrna
										AT2G37760.2	mrna
										AT5G28350.1	mrna
										AT4G36650.1	mrna
										AT4G15530.2	mrna
										AT2G42280.1	mrna
										AT2G47000.1	mrna
										AT5G58040.1	mrna
										AT3G06400.1	mrna
										AT4G22820.1	mrna
										AT4G24560.1	mrna
										AT4G24450.1	mrna
										AT4G24630.1	mrna
										AT2G34660.2	mrna
										AT3G22170.2	mrna
										AT2G13370.1	mrna
										AT1G15100.1	mrna
										AT3G56190.1	mrna
										AT2G33490.1	mrna
										AT3G12380.1	mrna
										AT1G63490.1	mrna
										AT1G67325.2	mrna
										AT2G17787.1	mrna
										AT3G02320.1	mrna
										AT3G22740.1	mrna
										AT4G34990.1	mrna
										AT3G15040.1	mrna
										AT4G01290.2	mrna
										AT1G17290.1	mrna
										AT5G63620.1	mrna
										AT1G79680.1	mrna
										AT5G46030.1	mrna
										AT5G25560.1	mrna
										AT5G22000.1	mrna
										AT1G08760.1	mrna
										AT1G61180.1	mrna
										AT3G11440.1	mrna
										AT4G21326.1	mrna
										AT5G01600.1	mrna
										AT5G58760.1	mrna
										AT5G62000.2	mrna
										AT3G09700.1	mrna
										AT3G06400.2	mrna
										AT2G06050.3	mrna
										AT3G12010.1	mrna
										AT4G08460.2	mrna
										AT3G05010.1	mrna
										AT5G57035.1	mrna
										AT1G68670.1	mrna
										AT3G10490.2	mrna
										AT4G12240.1	mrna
										AT1G58060.1	mrna
										AT1G28250.1	mrna
										AT1G54270.2	mrna
										AT5G05800.2	mrna
										AT2G46020.2	mrna
										AT3G03790.2	mrna
										AT3G50000.1	mrna
										AT1G80490.2	mrna
										AT5G55600.1	mrna
										AT5G10750.1	mrna
										AT1G67325.1	mrna
										AT3G07730.1	mrna
										AT1G02860.1	mrna
										AT2G29370.1	mrna
										AT4G14340.1	mrna
										AT1G70300.1	mrna
										AT3G05530.1	mrna
										AT2G22640.1	mrna
										AT1G31814.1	mrna
										AT3G01460.1	mrna
										AT4G12080.1	mrna
										AT5G20030.1	mrna
										AT2G03070.1	mrna
										AT3G26000.1	mrna
										AT4G17140.3	mrna
										AT3G10800.1	mrna
										AT3G57300.1	mrna
										AT3G13100.1	mrna
										AT3G25180.1	mrna
										AT4G20400.1	mrna
										AT3G54280.1	mrna
										AT1G33360.1	mrna
										AT1G12240.1	mrna
										AT1G23090.1	mrna
										AT5G50840.2	mrna
										AT2G27090.1	mrna
										AT2G45160.1	mrna
										AT2G17220.2	mrna
										AT1G09730.2	mrna
										AT5G57050.1	mrna
										AT5G56660.1	mrna
										AT4G04970.1	mrna
										AT4G15280.1	mrna
										AT1G62710.1	mrna
										AT3G03720.2	mrna
										AT2G45720.2	mrna
										AT4G24150.1	mrna
										AT1G69870.1	mrna
										AT1G30400.2	mrna
										AT2G27100.1	mrna
										AT2G29320.1	mrna
										AT5G06100.2	mrna
										AT4G14930.1	mrna
										AT5G27840.1	mrna
										AT5G37370.4	mrna
										AT5G49430.1	mrna
										AT1G61140.1	mrna
										AT1G01040.1	mrna
										AT2G40630.1	mrna
										AT3G17365.1	mrna
										AT5G04220.2	mrna
										AT5G47180.2	mrna
										AT1G03060.1	mrna
										AT5G37370.1	mrna
										AT2G39725.2	mrna
										AT1G07610.1	mrna
										AT2G39420.1	mrna
										AT3G21790.1	mrna
										AT3G05380.5	mrna
										AT1G30970.1	mrna
										AT3G10490.1	mrna
										AT1G21670.1	mrna
										AT2G46490.1	mrna
										AT1G60430.1	mrna
										AT4G33200.1	mrna
										AT1G61210.2	mrna
										AT1G01520.1	mrna
										AT1G06180.1	mrna
										AT2G39340.1	mrna
										AT1G32750.1	mrna
										AT5G04240.1	mrna
										AT5G08190.1	mrna
										AT3G17770.1	mrna
										AT5G03440.1	mrna
										AT4G26120.1	mrna
										AT1G25682.1	mrna
										AT3G61740.2	mrna
										AT2G28200.1	mrna
										AT1G10650.1	mrna
										AT3G07780.1	mrna
										AT5G20580.2	mrna
										AT5G01820.1	mrna
										AT4G22820.2	mrna
										AT3G57890.1	mrna
										AT3G16170.1	mrna
										AT5G65560.1	mrna
										AT1G80490.1	mrna
										AT3G47120.1	mrna
										AT3G15060.1	mrna
										AT3G05380.1	mrna
										AT1G75990.1	mrna
										AT1G24270.1	mrna
										AT5G08770.1	mrna
										AT4G09340.1	mrna
										AT2G04100.1	mrna
										AT3G49590.3	mrna
										AT4G11070.1	mrna
										AT2G22475.1	mrna
										AT1G66830.1	mrna
										AT3G14460.1	mrna
										AT3G12730.1	mrna
										AT1G03080.1	mrna
										AT3G05165.4	mrna
										AT5G06100.1	mrna
										AT5G57350.2	mrna
										AT3G12200.2	mrna
										AT3G48070.1	mrna
										AT5G43130.1	mrna
										AT3G45090.1	mrna
										AT1G76690.1	mrna
										AT5G40010.1	mrna
										AT4G12120.1	mrna
										AT1G30400.1	mrna
										AT3G06500.1	mrna
										AT3G05360.1	mrna
										AT5G63950.1	mrna
										AT1G22960.1	mrna
										AT3G61340.1	mrna
										AT1G17180.1	mrna
										AT5G15270.2	mrna
										AT1G63010.4	mrna
										AT1G20910.1	mrna
										AT4G02150.1	mrna
										AT4G31800.1	mrna
										AT2G36770.1	mrna
										AT3G23060.1	mrna
										AT1G66700.1	mrna
