# Supplementary material for: Identification and characterization of ncRNA-associated ceRNA networks in Arabidopsis leaf development
Source: BMC Genomics. 2018 Aug 13;19:607. doi: 10.1186/s12864-018-4993-2 (PMC6090674; doi:10.1186/s12864-018-4993-2)
Supplement: Supplementary file 7 — Table S6. Functional enrichment analysis of common hub ceRNAs. (XLSX 10 kb) [file 12864_2018_4993_MOESM7_ESM.xlsx]

## Sheet: Sheet1
Table S6. Functional enrichment analysis of common hub ceRNAs.
GO_acc	Term	Pvalue	FDR
GO:0006519	cellular amino acid and derivative metabolic process	0.00031	0.019
GO:0044249	cellular biosynthetic process	0.0021	0.026
GO:0009058	biosynthetic process	0.0022	0.026
GO:0051234	establishment of localization	0.0029	0.026
GO:0051179	localization	0.0028	0.026
GO:0009605	response to external stimulus	0.0013	0.026
GO:0050896	response to stimulus	0.0009	0.026
GO:0006810	transport	0.0043	0.03
GO:0043412	macromolecule modification	0.004	0.03
GO:0006807	nitrogen compound metabolic process	0.0051	0.031
GO:0006464	protein modification process	0.0059	0.031
GO:0044237	cellular metabolic process	0.0061	0.031
GO:0009987	cellular process	0.0063	0.031
GO:0032501	multicellular organismal process	0.011	0.045
GO:0019748	secondary metabolic process	0.011	0.045
GO:0005975	carbohydrate metabolic process	0.012	0.046
GO:0009628	response to abiotic stimulus	0.014	0.048
GO:0006950	response to stress	0.013	0.048
